# Supplementary material for: A Peculiar CLL Case with Complex Chromosome 6 Rearrangements and Refinement of All Breakpoints at the Gene Level by Genomic Array: A Case Report
Source: J Clin Med. 2023 Jun 17;12(12):4110. doi: 10.3390/jcm12124110 (PMC10299087; doi:10.3390/jcm12124110)
Supplement: Supplementary file 1 [file jcm-12-04110-s001.zip]

Archive with 1 entries (1 files):
- jcm-2401007-supplementary.pdf
